# Supplementary material for: 3,3,3-Trifluoro-2-hydr­oxy-2-(trifluoro­meth­yl)propionic acid
Source: Acta Crystallogr Sect E Struct Rep Online. 2013 Feb 2;69(Pt 3):o335. doi: 10.1107/S1600536813003103 (PMC3588467; doi:10.1107/S1600536813003103)
Supplement: Supplementary file 1 [file e-69-0o335-sup1.cif]

##############################################################################
#                                                                            #
# This CIF contains the data in a paper accepted for publication in          #
# Acta Crystallographica Section E. It conforms to the requirements of       #
# Notes for Authors for Acta Crystallographica Section E, and has been       #
# peer reviewed under the auspices of the IUCr Commission on Journals.       #
#                                                                            #
# Full details of the Crystallographic Information File format               #
# are given in the paper "The Crystallographic Information File (CIF):       #
# a New Standard Archive File for Crystallography" by S. R. Hall, F. H.      #
# Allen and I. D. Brown [Acta Cryst. (1991), A47, 655-685].                  #
#                                                                            #
# The current version of the core CIF dictionary is obtainable from          #
# ftp://ftp.iucr.org/pub/cif_core.dic.                                       #
#                                                                            #
# Software is freely available for graphical display of the structure(s)     #
# in this CIF. For information consult the CIF software page                 #
# http://www.iucr.org/resources/cif/software.                                #
#                                                                            #
# This file may be used for bona fide research purposes within the           #
# scientific community so long as proper attribution is given to the journal # 
# article from which it was obtained.                                        #
#                                                                            #
##############################################################################
data_I
_audit_creation_method     SHELXL-97
_chemical_name_systematic
;
3,3,3-Trifluoro-2-hydroxy-2-(trifluoromethyl)propionic acid
;
_chemical_name_common
;
;
_chemical_formula_moiety     'C4 H2 F6 O3'
_chemical_formula_sum     'C4 H2 F6 O3'
_chemical_formula_iupac     'C4 H2 F6 O3'
_chemical_formula_weight     212.06
_chemical_melting_point     ?
_symmetry_cell_setting     orthorhombic
_symmetry_space_group_name_H-M     'P 21 21 21'
_symmetry_space_group_name_Hall     'P 2ac 2ab'
loop_
    _symmetry_equiv_pos_as_xyz
    'x, y, z'
    'x+1/2, -y+1/2, -z'
    '-x, y+1/2, -z+1/2'
    '-x+1/2, -y, z+1/2'
_cell_length_a     5.9949(2)
_cell_length_b     6.4007(2)
_cell_length_c     18.5642(6)
_cell_angle_alpha     90.00
_cell_angle_beta     90.00
_cell_angle_gamma     90.00
_cell_volume     712.34(4)
_cell_formula_units_Z     4
_cell_measurement_reflns_used     2971
_cell_measurement_theta_min     4.39
_cell_measurement_theta_max     28.30
_cell_measurement_temperature     200(2)
_exptl_crystal_description     block
_exptl_crystal_colour     colourless
_exptl_crystal_size_max     0.534
_exptl_crystal_size_mid     0.529
_exptl_crystal_size_min     0.340
_exptl_crystal_density_diffrn     1.977
_exptl_crystal_density_meas     ?
_exptl_crystal_density_method     'not measured'
_exptl_crystal_F_000     416
_exptl_absorpt_coefficient_mu     0.255
_exptl_absorpt_correction_type     multi-scan
_exptl_absorpt_process_details
;
(SADABS; Bruker, 2008)
;
_exptl_absorpt_correction_T_min     0.9079
_exptl_absorpt_correction_T_max     1.0000
_exptl_special_details     ?
_diffrn_ambient_temperature     200(2)
_diffrn_radiation_type     MoK\a
_diffrn_radiation_wavelength     0.71073
_diffrn_radiation_source     'fine-focus sealed tube'
_diffrn_radiation_monochromator     graphite
_diffrn_measurement_device_type     'Bruker APEXII CCD'
_diffrn_measurement_device     ?
_diffrn_measurement_method     '\f and \w scans'
_diffrn_reflns_number     3824
_diffrn_reflns_av_R_equivalents     0.0103
_diffrn_reflns_av_sigmaI/netI     0.0086
_diffrn_reflns_theta_min     3.37
_diffrn_reflns_theta_max     28.31
_diffrn_reflns_theta_full     28.31
_diffrn_measured_fraction_theta_max     0.992
_diffrn_measured_fraction_theta_full     0.992
_diffrn_reflns_limit_h_min     -5
_diffrn_reflns_limit_h_max     8
_diffrn_reflns_limit_k_min     -6
_diffrn_reflns_limit_k_max     8
_diffrn_reflns_limit_l_min     -22
_diffrn_reflns_limit_l_max     24
_refine_special_details
;
Due to the absence of a strong anomalous scatterer, the Flack parameter is
meaningless. Thus, Friedel opposites (636 pairs) have been merged and the item
was removed from the CIF.
;
_reflns_number_total     1052
_reflns_number_gt     1024
_reflns_threshold_expression     I>2\s(I)
_refine_ls_structure_factor_coef     Fsqd
_refine_ls_matrix_type     full
_refine_ls_R_factor_all     0.0301
_refine_ls_R_factor_gt     0.0292
_refine_ls_wR_factor_gt     0.0748
_refine_ls_wR_factor_ref     0.0760
_refine_ls_goodness_of_fit_ref     1.050
_refine_ls_restrained_S_all     1.050
_refine_ls_number_reflns     1052
_refine_ls_number_parameters     120
_refine_ls_number_restraints     0
_refine_ls_hydrogen_treatment     constr
_refine_ls_weighting_scheme     calc
_refine_ls_weighting_details
         'calc w=1/[\s^2^(Fo^2^)+(0.0385P)^2^+0.2376P] where P=(Fo^2^+2Fc^2^)/3'
_atom_sites_solution_hydrogens     geom
_atom_sites_solution_primary     direct
_atom_sites_solution_secondary     difmap
_refine_ls_shift/su_max     0.000
_refine_ls_shift/su_mean     0.000
_refine_diff_density_max     0.310
_refine_diff_density_min     -0.178
_refine_ls_extinction_method     none
_refine_ls_extinction_coef     ?
loop_
    _atom_type_symbol
    _atom_type_description
    _atom_type_scat_dispersion_real
    _atom_type_scat_dispersion_imag
    _atom_type_scat_source
    'C' 'C' 0.0033 0.0016
                         'International Tables Vol C Tables 4.2.6.8 and 6.1.1.4'
    'H' 'H' 0.0000 0.0000
                         'International Tables Vol C Tables 4.2.6.8 and 6.1.1.4'
    'O' 'O' 0.0106 0.0060
                         'International Tables Vol C Tables 4.2.6.8 and 6.1.1.4'
    'F' 'F' 0.0171 0.0103
                         'International Tables Vol C Tables 4.2.6.8 and 6.1.1.4'
_computing_data_collection     'APEX2 (Bruker, 2010)'
_computing_cell_refinement     'SAINT (Bruker, 2010)'
_computing_data_reduction     'SAINT (Bruker, 2010)'
_computing_structure_solution     'SHELXS97 (Sheldrick, 2008)'
_computing_structure_refinement     'SHELXL97 (Sheldrick, 2008)'
_computing_molecular_graphics
;
ORTEP-3 for Windows (Farrugia, 2012) and
<i>Mercury</i> (Macrae <i>et al.</i>, 2008)
;
_computing_publication_material
                            'SHELXL97 (Sheldrick, 2008) and PLATON (Spek, 2009)'
loop_
    _atom_site_type_symbol
    _atom_site_label
    _atom_site_fract_x
    _atom_site_fract_y
    _atom_site_fract_z
    _atom_site_U_iso_or_equiv
    _atom_site_adp_type
    _atom_site_calc_flag
    _atom_site_refinement_flags
    _atom_site_occupancy
    _atom_site_symmetry_multiplicity
    _atom_site_disorder_assembly
    _atom_site_disorder_group
    F F11 0.7286(3) 0.2280(3) 0.20540(9) 0.0635(5) Uani d . 1 1 . .
    F F12 0.6570(2) -0.0851(3) 0.23660(7) 0.0670(5) Uani d . 1 1 . .
    F F13 0.99402(19) 0.0068(3) 0.21779(6) 0.0464(3) Uani d . 1 1 . .
    F F21 0.7614(3) -0.2907(3) 0.02996(9) 0.0702(5) Uani d . 1 1 . .
    F F22 0.6292(3) -0.3692(2) 0.13324(12) 0.0747(6) Uani d . 1 1 . .
    F F23 0.9814(2) -0.3310(2) 0.11960(9) 0.0527(4) Uani d . 1 1 . .
    O O1 0.37188(19) -0.0103(3) 0.11897(8) 0.0403(4) Uani d . 1 1 . .
    H H1 0.2541 0.0380 0.1010 0.060 Uiso calc R 1 1 . .
    O O2 0.5456(2) 0.1808(2) 0.03438(8) 0.0372(3) Uani d . 1 1 . .
    O O3 0.94390(19) 0.0739(2) 0.08055(7) 0.0338(3) Uani d . 1 1 . .
    H H3 0.8967 0.1464 0.0461 0.051 Uiso calc R 1 1 . .
    C C1 0.5428(3) 0.0629(3) 0.08432(9) 0.0260(3) Uani d . 1 1 . .
    C C2 0.7654(3) -0.0219(3) 0.11475(8) 0.0223(3) Uani d . 1 1 . .
    C C3 0.7855(3) 0.0308(4) 0.19560(10) 0.0340(4) Uani d . 1 1 . .
    C C4 0.7833(4) -0.2590(3) 0.10055(12) 0.0382(4) Uani d . 1 1 . .
loop_
    _atom_site_aniso_label
    _atom_site_aniso_U_11
    _atom_site_aniso_U_22
    _atom_site_aniso_U_33
    _atom_site_aniso_U_12
    _atom_site_aniso_U_13
    _atom_site_aniso_U_23
    F11 0.0602(10) 0.0626(9) 0.0677(9) 0.0226(9) -0.0209(8) -0.0336(7)
    F12 0.0487(8) 0.1198(14) 0.0326(6) -0.0194(10) 0.0099(6) 0.0174(8)
    F13 0.0276(5) 0.0770(9) 0.0347(5) 0.0062(7) -0.0112(4) 0.0026(7)
    F21 0.0736(10) 0.0738(10) 0.0632(8) 0.0260(10) -0.0204(8) -0.0368(8)
    F22 0.0546(9) 0.0326(6) 0.1368(17) -0.0094(7) 0.0194(11) 0.0087(9)
    F23 0.0412(7) 0.0433(7) 0.0735(9) 0.0204(6) -0.0056(7) 0.0015(7)
    O1 0.0129(5) 0.0608(9) 0.0473(7) 0.0005(6) 0.0007(5) 0.0171(8)
    O2 0.0213(5) 0.0479(8) 0.0424(7) 0.0020(6) -0.0061(5) 0.0185(6)
    O3 0.0133(5) 0.0512(8) 0.0368(6) -0.0008(6) 0.0012(5) 0.0206(6)
    C1 0.0142(7) 0.0332(8) 0.0305(7) 0.0003(7) -0.0022(6) 0.0021(7)
    C2 0.0127(6) 0.0287(7) 0.0254(6) 0.0005(6) 0.0014(5) 0.0054(6)
    C3 0.0223(8) 0.0501(11) 0.0295(8) 0.0020(9) -0.0016(6) -0.0007(8)
    C4 0.0301(9) 0.0329(9) 0.0517(11) 0.0049(8) -0.0019(9) -0.0029(9)
_geom_special_details
;
;
loop_
    _geom_bond_atom_site_label_1
    _geom_bond_atom_site_label_2
    _geom_bond_site_symmetry_2
    _geom_bond_distance
    _geom_bond_publ_flag
    F11 C3 . 1.320(3) ?
    F12 C3 . 1.313(3) ?
    F13 C3 . 1.325(2) ?
    F21 C4 . 1.332(3) ?
    F22 C4 . 1.312(3) ?
    F23 C4 . 1.322(2) ?
    O1 C1 . 1.297(2) ?
    O1 H1 . 0.8400 ?
    O2 C1 . 1.196(2) ?
    O3 C2 . 1.3870(19) ?
    O3 H3 . 0.8400 ?
    C1 C2 . 1.547(2) ?
    C2 C3 . 1.543(2) ?
    C2 C4 . 1.544(3) ?
loop_
    _geom_angle_atom_site_label_1
    _geom_angle_atom_site_label_2
    _geom_angle_atom_site_label_3
    _geom_angle_site_symmetry_1
    _geom_angle_site_symmetry_3
    _geom_angle
    _geom_angle_publ_flag
    C1 O1 H1 . . 109.5 ?
    C2 O3 H3 . . 109.5 ?
    O2 C1 O1 . . 128.59(16) ?
    O2 C1 C2 . . 119.48(15) ?
    O1 C1 C2 . . 111.93(13) ?
    O3 C2 C3 . . 106.75(14) ?
    O3 C2 C4 . . 107.61(15) ?
    C3 C2 C4 . . 112.06(15) ?
    O3 C2 C1 . . 110.08(12) ?
    C3 C2 C1 . . 110.23(14) ?
    C4 C2 C1 . . 110.02(15) ?
    F12 C3 F11 . . 107.96(19) ?
    F12 C3 F13 . . 107.93(17) ?
    F11 C3 F13 . . 108.19(19) ?
    F12 C3 C2 . . 113.24(17) ?
    F11 C3 C2 . . 108.83(17) ?
    F13 C3 C2 . . 110.55(15) ?
    F22 C4 F23 . . 108.76(18) ?
    F22 C4 F21 . . 107.7(2) ?
    F23 C4 F21 . . 107.36(18) ?
    F22 C4 C2 . . 113.62(17) ?
    F23 C4 C2 . . 111.08(17) ?
    F21 C4 C2 . . 108.10(17) ?
loop_
    _geom_torsion_atom_site_label_1
    _geom_torsion_atom_site_label_2
    _geom_torsion_atom_site_label_3
    _geom_torsion_atom_site_label_4
    _geom_torsion_site_symmetry_1
    _geom_torsion_site_symmetry_2
    _geom_torsion_site_symmetry_3
    _geom_torsion_site_symmetry_4
    _geom_torsion
    _geom_torsion_publ_flag
    O2 C1 C2 O3 . . . . 5.5(2) ?
    O1 C1 C2 O3 . . . . -174.76(17) ?
    O2 C1 C2 C3 . . . . 123.00(19) ?
    O1 C1 C2 C3 . . . . -57.3(2) ?
    O2 C1 C2 C4 . . . . -112.92(19) ?
    O1 C1 C2 C4 . . . . 66.81(19) ?
    O3 C2 C3 F12 . . . . -166.13(17) ?
    C4 C2 C3 F12 . . . . -48.6(2) ?
    C1 C2 C3 F12 . . . . 74.3(2) ?
    O3 C2 C3 F11 . . . . 73.80(18) ?
    C4 C2 C3 F11 . . . . -168.63(17) ?
    C1 C2 C3 F11 . . . . -45.7(2) ?
    O3 C2 C3 F13 . . . . -44.9(2) ?
    C4 C2 C3 F13 . . . . 72.7(2) ?
    C1 C2 C3 F13 . . . . -164.42(16) ?
    O3 C2 C4 F22 . . . . 176.80(17) ?
    C3 C2 C4 F22 . . . . 59.8(2) ?
    C1 C2 C4 F22 . . . . -63.3(2) ?
    O3 C2 C4 F23 . . . . 53.8(2) ?
    C3 C2 C4 F23 . . . . -63.2(2) ?
    C1 C2 C4 F23 . . . . 173.74(15) ?
    O3 C2 C4 F21 . . . . -63.7(2) ?
    C3 C2 C4 F21 . . . . 179.21(16) ?
    C1 C2 C4 F21 . . . . 56.2(2) ?
loop_
    _geom_hbond_atom_site_label_D
    _geom_hbond_atom_site_label_H
    _geom_hbond_atom_site_label_A
    _geom_hbond_site_symmetry_A
    _geom_hbond_distance_DH
    _geom_hbond_distance_HA
    _geom_hbond_distance_DA
    _geom_hbond_angle_DHA
    O3 H3 O2 . 0.84 2.13 2.6274(17) 118
    O1 H1 O3 1_455 0.84 1.91 2.7170(17) 160
    O3 H3 O2 2 0.84 2.06 2.7186(17) 135
_iucr_refine_instructions_details
;
TITL da007_01
CELL 0.71073   5.9949   6.4007  18.5642  90.000  90.000  90.000
ZERR    4.00   0.0002   0.0002   0.0006   0.000   0.000   0.000
LATT -1
SYMM X+1/2,-Y+1/2,-Z
SYMM -X,Y+1/2,-Z+1/2
SYMM -X+1/2,-Y,Z+1/2
SFAC C H O F
UNIT 16 8 12 24
ACTA
BOND $H
CONF
HTAB
TEMP -73
MERG 3
EQIV $1 x-1, y, z
EQIV $2 x+1/2, -y+1/2, -z
HTAB O1 O3_$1
HTAB O3 O2_$2
HTAB O3 O2
L.S. 10
FMAP 2
PLAN -5
WGHT    0.038500    0.237600
FVAR       0.48597
F11   4    0.728568    0.227952    0.205396    11.00000    0.06022    0.06262 =
         0.06771   -0.03357   -0.02092    0.02263
F12   4    0.657032   -0.085054    0.236600    11.00000    0.04867    0.11985 =
         0.03256    0.01739    0.00992   -0.01941
F13   4    0.994016    0.006818    0.217795    11.00000    0.02756    0.07701 =
         0.03472    0.00260   -0.01119    0.00617
F21   4    0.761434   -0.290711    0.029965    11.00000    0.07361    0.07381 =
         0.06322   -0.03676   -0.02041    0.02597
F22   4    0.629155   -0.369218    0.133241    11.00000    0.05457    0.03265 =
         0.13676    0.00868    0.01936   -0.00942
F23   4    0.981362   -0.331036    0.119595    11.00000    0.04122    0.04327 =
         0.07349    0.00151   -0.00564    0.02042
O1    3    0.371885   -0.010300    0.118973    11.00000    0.01290    0.06079 =
         0.04728    0.01710    0.00073    0.00052
AFIX 147
H1    2    0.254143    0.037987    0.100958    11.00000   -1.50000
AFIX   0
O2    3    0.545643    0.180793    0.034381    11.00000    0.02127    0.04787 =
         0.04244    0.01855   -0.00615    0.00204
O3    3    0.943900    0.073862    0.080552    11.00000    0.01334    0.05119 =
         0.03684    0.02062    0.00115   -0.00081
AFIX 147
H3    2    0.896713    0.146408    0.046062    11.00000   -1.50000
AFIX   0
C1    1    0.542789    0.062888    0.084320    11.00000    0.01416    0.03316 =
         0.03053    0.00208   -0.00216    0.00031
C2    1    0.765401   -0.021900    0.114747    11.00000    0.01265    0.02872 =
         0.02543    0.00543    0.00144    0.00055
C3    1    0.785545    0.030820    0.195600    11.00000    0.02229    0.05008 =
         0.02951   -0.00066   -0.00164    0.00200
C4    1    0.783322   -0.259006    0.100549    11.00000    0.03007    0.03289 =
         0.05167   -0.00286   -0.00190    0.00493
HKLF 4
REM  da007_01 in Pbca
REM R1 =  0.0292 for   1024 Fo > 4sig(Fo)  and  0.0301 for all   1052 data
REM    120 parameters refined using      0 restraints
END
;
data_global
_journal_date_recd_electronic     2013-01-29
_journal_date_accepted     2013-01-30
_journal_name_full     'Acta Crystallographica, Section E'
_journal_year     2013
_journal_volume     69
_journal_issue      3
_journal_page_first     o335
_journal_page_last     o335
_journal_paper_category     QO
_journal_paper_doi     10.1107/S1600536813003103
_journal_coeditor_code     TK5193
_publ_contact_author_name     'Dr Richard Betz'
_publ_contact_author_address
;
Department of Chemistry
Nelson Mandela Metropolitan University
Summerstrand Campus (South)
University Way
Summerstrand
PO Box 77000
Port Elizabeth
6031
South Africa
;
_publ_contact_author_email     'richard.betz@webmail.co.za'
_publ_contact_author_fax     '+27-41-504-4236'
_publ_contact_author_phone     '+27-41-504-4285'
_publ_section_title
;
3,3,3-Trifluoro-2-hydroxy-2-(trifluoromethyl)propionic acid
;
loop_
    _publ_author_name
    _publ_author_address
    'Gerber, Thomas'
;
Nelson Mandela Metropolitan University
Summerstrand Campus
Department of Chemistry
University Way
Summerstrand
PO Box 77000
Port Elizabeth
6031
South Africa
;
    'Betz, Richard'
;
Nelson Mandela Metropolitan University
Summerstrand Campus
Department of Chemistry
University Way
Summerstrand
PO Box 77000
Port Elizabeth
6031
South Africa
;
