# Supplementary material for: 3,3,3-Trifluoro-2-hydr­oxy-2-(trifluoro­meth­yl)propionic acid
Source: Acta Crystallogr Sect E Struct Rep Online. 2013 Feb 2;69(Pt 3):o335. doi: 10.1107/S1600536813003103 (PMC3588467; doi:10.1107/S1600536813003103)
Supplement: Supplementary file 3 [file e-69-0o335-Isup3.hkl]

# 
# h,k,l, Fc-squared, Fo-squared, sigma(Fo-squared) and status flag 
# 
data_I
_shelx_title ' da007_01 in Pbca' 
_shelx_refln_list_code          4 
_shelx_F_calc_maximum       68.16 
_exptl_crystal_F_000       416.00 
_reflns_d_resolution_high  0.7493 
 
loop_ 
 _symmetry_equiv_pos_as_xyz 
 'x, y, z' 
 'x+1/2, -y+1/2, -z' 
 '-x, y+1/2, -z+1/2' 
 '-x+1/2, -y, z+1/2' 
 
_cell_length_a     5.9949 
_cell_length_b     6.4007 
_cell_length_c    18.5642 
_cell_angle_alpha  90.000 
_cell_angle_beta   90.000 
_cell_angle_gamma  90.000 
 
_shelx_F_squared_multiplier     1.000 
 
loop_ 
 _refln_index_h 
 _refln_index_k 
 _refln_index_l 
 _refln_F_squared_calc 
 _refln_F_squared_meas 
 _refln_F_squared_sigma 
 _refln_observed_status 
   2   0   0        2.77       -0.13      0.13 o 
   4   0   0     1540.83     1527.41     12.29 o 
   6   0   0        0.25        0.42      0.34 o 
   8   0   0       18.20       17.53      0.80 o 
   1   1   0     1010.74      984.36      5.68 o 
   2   1   0        6.08        7.84      0.15 o 
   3   1   0       22.33       34.72      0.64 o 
   4   1   0       16.43       17.23      0.51 o 
   5   1   0      725.23      731.93      4.13 o 
   6   1   0      278.07      299.89      4.95 o 
   7   1   0      110.54      105.17      1.13 o 
   0   2   0      413.22      389.54      3.17 o 
   1   2   0       80.69       72.15      0.69 o 
   2   2   0     1116.67     1068.90      8.85 o 
   3   2   0       62.06       65.35      0.69 o 
   4   2   0      208.14      211.04      1.73 o 
   5   2   0       35.43       28.96      0.76 o 
   6   2   0       15.27       14.31      0.68 o 
   7   2   0        0.82        1.23      0.47 o 
   1   3   0      490.67      520.29      3.42 o 
   2   3   0     1078.66      980.72      8.20 o 
   3   3   0      159.62      145.32      1.86 o 
   4   3   0      150.31      151.83      1.42 o 
   5   3   0      142.97      127.71      1.91 o 
   6   3   0       23.27       23.97      0.85 o 
   7   3   0        2.11        3.30      0.55 o 
   0   4   0      578.79      626.97      7.24 o 
   1   4   0      119.00      128.03      0.83 o 
   2   4   0      575.60      587.96      4.78 o 
   3   4   0      130.03      132.62      1.27 o 
   4   4   0      352.01      360.21      7.01 o 
   5   4   0       14.41       13.90      0.41 o 
   6   4   0       14.60       12.19      0.72 o 
   7   4   0       11.83       11.01      0.80 o 
   1   5   0        1.38        1.52      0.32 o 
   2   5   0       35.89       35.18      0.52 o 
   3   5   0       14.42       15.79      0.45 o 
   4   5   0       64.14       62.70      0.81 o 
   5   5   0        7.78        6.62      0.37 o 
   6   5   0        3.89        2.96      0.55 o 
   0   6   0       47.39       55.17      0.97 o 
   1   6   0       11.10       10.24      0.36 o 
   2   6   0       73.84       69.00      0.95 o 
   3   6   0       22.78       24.56      0.76 o 
   4   6   0        2.99        2.63      0.31 o 
   5   6   0        1.21        1.11      0.29 o 
   1   7   0       11.80        8.74      0.39 o 
   2   7   0       15.06       14.18      0.42 o 
   3   7   0      129.53      131.47      1.99 o 
   4   7   0       21.81       25.53      0.85 o 
   0   8   0        2.53        2.50      0.42 o 
   1   8   0        0.16        0.49      0.28 o 
   2   8   0       62.35       66.75      1.67 o 
   1   0   1       71.76       77.46      1.13 o 
   2   0   1      116.82      113.14      0.93 o 
   3   0   1     3798.36     3768.55     42.34 o 
   4   0   1      109.01      108.30      0.78 o 
   5   0   1      529.45      535.29      4.36 o 
   6   0   1        3.90        4.95      0.28 o 
   7   0   1       51.27       49.40      0.93 o 
   0   1   1     1073.06     1004.29     11.43 o 
   1   1   1      188.21      180.69      0.79 o 
   2   1   1     1693.75     1678.50      6.78 o 
   3   1   1      126.78      121.11      0.73 o 
   4   1   1       20.90       26.58      0.37 o 
   5   1   1      104.12      106.91      0.73 o 
   6   1   1        6.69        7.33      0.25 o 
   7   1   1       45.19       46.77      0.49 o 
   0   2   1     2440.72     2267.58     25.66 o 
   1   2   1     1630.70     1536.94      6.38 o 
   2   2   1      789.65      800.03      4.71 o 
   3   2   1      911.27      993.89      5.76 o 
   4   2   1      175.46      169.39      1.23 o 
   5   2   1      415.40      409.79      3.50 o 
   6   2   1        5.91        5.41      0.27 o 
   7   2   1       89.40       92.45      1.27 o 
   0   3   1      521.68      521.45      3.08 o 
   1   3   1      686.77      688.37      3.57 o 
   2   3   1      124.36      123.98      1.06 o 
   3   3   1      534.53      569.32      3.28 o 
   4   3   1      165.68      161.26      1.05 o 
   5   3   1      230.49      225.90      2.96 o 
   6   3   1       70.12       65.36      0.90 o 
   7   3   1       36.48       34.82      0.70 o 
   0   4   1      306.56      312.70      2.59 o 
   1   4   1      250.27      250.12      1.19 o 
   2   4   1      290.66      285.33      1.71 o 
   3   4   1      114.31      111.89      0.79 o 
   4   4   1       96.41       98.13      0.74 o 
   5   4   1       88.64       89.96      0.83 o 
   6   4   1        3.94        2.84      0.34 o 
   7   4   1       10.98       10.95      0.52 o 
   0   5   1       76.60       93.77      0.93 o 
   1   5   1      292.93      304.46      1.60 o 
   2   5   1      156.08      147.09      0.75 o 
   3   5   1       25.58       24.04      0.67 o 
   4   5   1        2.01        3.51      0.21 o 
   5   5   1       12.03        9.80      0.30 o 
   6   5   1        2.10        2.18      0.37 o 
   0   6   1        8.82       10.95      0.55 o 
   1   6   1       19.17       19.63      0.39 o 
   2   6   1        2.64        3.21      0.16 o 
   3   6   1       31.17       32.29      0.60 o 
   4   6   1       47.52       48.93      0.51 o 
   5   6   1       42.15       42.68      0.50 o 
   0   7   1        4.42        2.35      0.27 o 
   1   7   1        6.39        4.51      0.20 o 
   2   7   1       25.62       24.99      0.36 o 
   3   7   1        4.03        4.75      0.36 o 
   4   7   1       10.64       10.49      0.48 o 
   0   8   1        0.13        0.06      0.27 o 
   1   8   1        5.40        4.22      0.22 o 
   2   8   1       10.93       10.28      0.30 o 
   2   0   2      544.73      552.38      6.54 o 
   3   0   2       10.99       15.84      0.97 o 
   4   0   2        6.65        4.94      0.22 o 
   5   0   2     1294.85     1268.61      8.38 o 
   6   0   2      179.71      187.51      2.16 o 
   7   0   2       66.27       62.32      0.82 o 
   1   1   2     1462.35     1348.28      5.93 o 
   2   1   2      387.30      409.00      1.66 o 
   3   1   2      812.96      834.46      4.67 o 
   4   1   2       72.43       79.06      0.95 o 
   5   1   2      392.46      404.19      2.75 o 
   6   1   2       50.00       52.66      0.47 o 
   7   1   2       14.07       15.28      0.33 o 
   0   2   2     2118.74     2043.85     16.36 o 
   1   2   2      853.40      832.44      3.23 o 
   2   2   2      251.97      255.18      1.90 o 
   3   2   2        6.44        6.05      0.23 o 
   4   2   2      152.46      168.42      1.24 o 
   5   2   2      119.73      117.13      0.93 o 
   6   2   2       73.02       67.77      0.68 o 
   7   2   2       14.32       12.53      0.38 o 
   1   3   2      552.10      522.27      2.26 o 
   2   3   2       68.03       64.14      0.49 o 
   3   3   2      368.79      351.03      2.08 o 
   4   3   2      116.47      107.23      0.78 o 
   5   3   2        7.51        7.06      0.29 o 
   6   3   2        3.58        3.41      0.36 o 
   7   3   2       11.07       10.07      0.83 o 
   0   4   2      113.14      120.87      0.89 o 
   1   4   2        5.31        9.70      0.18 o 
   2   4   2      115.97      111.76      0.76 o 
   3   4   2      965.38      952.63      5.50 o 
   4   4   2       80.64       80.01      0.63 o 
   5   4   2      132.67      130.83      1.10 o 
   6   4   2        0.26        0.11      0.31 o 
   7   4   2        6.62        7.35      0.45 o 
   0   5   2       75.04       70.37      0.76 o 
   1   5   2       79.98       76.31      0.48 o 
   2   5   2       82.64       91.66      0.66 o 
   3   5   2      146.87      147.21      1.01 o 
   4   5   2       68.60       68.91      0.61 o 
   5   5   2        9.73       11.41      0.37 o 
   6   5   2        1.07        0.70      0.33 o 
   0   6   2        0.58        0.34      0.42 o 
   1   6   2       20.07       18.49      0.30 o 
   2   6   2       11.78       14.10      0.56 o 
   3   6   2        8.11        7.11      0.26 o 
   4   6   2       12.33       13.70      0.39 o 
   5   6   2        1.10        1.28      0.27 o 
   0   7   2       24.20       20.82      0.46 o 
   1   7   2       40.33       35.74      0.41 o 
   2   7   2       51.76       57.35      0.52 o 
   3   7   2       36.12       38.16      0.51 o 
   4   7   2        9.22        9.91      0.48 o 
   0   8   2       17.96       20.68      0.91 o 
   1   8   2       14.59       15.73      0.32 o 
   2   8   2        9.78        7.56      0.29 o 
   1   0   3      156.20      157.97      0.93 o 
   2   0   3        6.52       10.77      0.20 o 
   3   0   3      363.07      340.82      3.94 o 
   4   0   3      150.27      161.84      1.11 o 
   5   0   3       84.81       93.52      1.19 o 
   6   0   3       92.10       82.69      0.91 o 
   7   0   3      110.43      113.09      1.21 o 
   0   1   3      270.01      263.52      1.55 o 
   1   1   3     1683.29     1583.41      6.03 o 
   2   1   3     4645.13     4234.28     48.06 o 
   3   1   3     1229.00     1247.34      6.92 o 
   4   1   3      222.44      236.23      1.26 o 
   5   1   3      117.68      131.99      1.03 o 
   6   1   3      146.04      141.34      1.03 o 
   7   1   3       70.36       73.08      0.63 o 
   1   2   3      802.45      751.71      4.26 o 
   2   2   3     1044.76     1090.89      6.59 o 
   3   2   3       33.17       33.13      0.38 o 
   4   2   3      194.09      197.51      1.07 o 
   5   2   3      216.30      225.99      1.64 o 
   6   2   3        2.51        2.14      0.42 o 
   7   2   3       27.24       25.46      0.46 o 
   0   3   3      778.89      763.51      4.35 o 
   1   3   3      885.89      900.28      3.92 o 
   2   3   3      361.78      371.27      2.16 o 
   3   3   3      111.15      113.79      0.77 o 
   4   3   3       46.56       46.57      0.42 o 
   5   3   3      308.50      300.83      1.82 o 
   6   3   3        5.48        5.93      0.36 o 
   7   3   3       36.36       36.24      0.73 o 
   0   4   3       17.57       19.07      0.27 o 
   1   4   3      191.34      198.46      1.22 o 
   2   4   3      159.78      161.43      0.82 o 
   3   4   3      113.19      104.63      0.88 o 
   4   4   3      103.25      102.74      0.76 o 
   5   4   3        8.67        6.93      0.31 o 
   6   4   3       17.20       17.55      0.54 o 
   7   4   3       30.83       32.99      0.72 o 
   0   5   3      397.15      420.38      3.47 o 
   1   5   3       14.54       11.01      0.27 o 
   2   5   3       15.97       17.94      0.29 o 
   3   5   3      412.89      415.23      2.20 o 
   4   5   3       20.31       19.21      0.34 o 
   5   5   3        6.08        5.93      0.32 o 
   6   5   3        8.75        8.32      0.80 o 
   0   6   3        9.14        8.01      0.34 o 
   1   6   3       38.35       39.20      0.40 o 
   2   6   3       74.14       70.87      0.69 o 
   3   6   3       31.36       31.52      0.39 o 
   4   6   3        8.87       10.63      0.36 o 
   5   6   3        3.21        3.46      0.36 o 
   0   7   3        9.10        9.23      0.59 o 
   1   7   3        5.37        5.20      0.26 o 
   2   7   3       18.10       18.03      0.39 o 
   3   7   3       11.74       12.42      0.49 o 
   4   7   3       10.27       11.11      0.49 o 
   0   8   3        7.26        8.23      0.43 o 
   1   8   3        1.33        0.72      0.20 o 
   2   8   3       14.18       14.86      0.39 o 
   0   0   4     1151.87     1069.89      8.03 o 
   1   0   4       45.38       40.12      0.29 o 
   2   0   4      301.88      284.53      2.99 o 
   3   0   4      796.58      820.60      9.53 o 
   4   0   4      140.00      146.82      1.01 o 
   5   0   4      501.88      492.07      4.04 o 
   6   0   4       43.67       41.62      0.49 o 
   7   0   4       69.17       68.46      0.87 o 
   1   1   4     1715.57     1643.34      7.07 o 
   2   1   4      560.82      563.93      2.66 o 
   3   1   4      709.78      771.04      4.99 o 
   4   1   4      120.73      127.00      0.96 o 
   5   1   4      388.62      397.19      2.35 o 
   6   1   4       59.73       57.67      0.63 o 
   7   1   4        0.65        0.87      0.24 o 
   0   2   4      517.59      540.88      3.13 o 
   1   2   4      147.39      153.06      0.65 o 
   2   2   4      826.79      875.08      3.84 o 
   3   2   4      978.04     1019.00      4.42 o 
   4   2   4       34.04       32.32      0.28 o 
   5   2   4       36.19       29.59      0.42 o 
   6   2   4      132.73      132.36      1.11 o 
   7   2   4        8.15        8.10      0.35 o 
   0   3   4       24.26       20.64      0.22 o 
   1   3   4      116.34      134.52      0.69 o 
   2   3   4      374.05      358.66      1.70 o 
   3   3   4       35.36       29.25      0.21 o 
   4   3   4       14.92       16.44      0.19 o 
   5   3   4      147.59      134.96      0.93 o 
   6   3   4       19.59       16.29      0.42 o 
   7   3   4       15.76       14.37      0.51 o 
   0   4   4      100.90       90.65      0.70 o 
   1   4   4      378.23      390.39      2.28 o 
   2   4   4      200.15      204.50      1.13 o 
   3   4   4       38.52       39.51      0.30 o 
   4   4   4      118.58      111.15      0.70 o 
   5   4   4      109.10      111.67      0.83 o 
   6   4   4        8.49        6.89      0.40 o 
   0   5   4      194.78      187.06      1.66 o 
   1   5   4       16.88       18.50      0.22 o 
   2   5   4       90.72       98.64      0.72 o 
   3   5   4       80.44       84.47      0.58 o 
   4   5   4       53.25       52.10      0.44 o 
   5   5   4       23.85       23.74      0.46 o 
   6   5   4        0.53        0.70      0.36 o 
   0   6   4       14.86       16.72      0.66 o 
   1   6   4       17.46       15.92      0.28 o 
   2   6   4       12.55       16.39      0.58 o 
   3   6   4       26.87       29.61      0.39 o 
   4   6   4        6.86        6.97      0.27 o 
   5   6   4        3.53        3.98      0.36 o 
   0   7   4        3.87        4.16      0.28 o 
   1   7   4       13.98       13.74      0.29 o 
   2   7   4       63.97       60.96      0.66 o 
   3   7   4       71.25       72.85      0.76 o 
   4   7   4        1.76        1.99      0.33 o 
   0   8   4       17.46       17.23      0.80 o 
   1   8   4        3.58        4.82      0.24 o 
   2   8   4       25.49       27.62      0.48 o 
   1   0   5       27.09       28.58      0.20 o 
   2   0   5     1029.53      984.14      7.24 o 
   3   0   5       24.90       24.59      0.26 o 
   4   0   5        9.28        8.68      0.21 o 
   5   0   5      125.26      132.02      1.22 o 
   6   0   5        6.93        6.96      0.37 o 
   7   0   5       21.90       20.66      0.51 o 
   0   1   5     2463.51     2361.82     37.62 o 
   1   1   5      697.16      663.82      2.23 o 
   2   1   5     1128.16     1143.57      5.43 o 
   3   1   5     1012.40     1019.14      5.93 o 
   4   1   5      340.92      361.91      1.88 o 
   5   1   5      153.62      162.09      1.51 o 
   6   1   5       31.39       26.74      0.45 o 
   7   1   5       83.50       81.04      0.82 o 
   0   2   5        6.85        6.75      0.33 o 
   1   2   5      866.57      887.16      3.67 o 
   2   2   5       71.48       75.04      0.42 o 
   3   2   5      985.55     1056.03      4.29 o 
   4   2   5      228.82      237.08      1.94 o 
   5   2   5        4.44        2.51      0.36 o 
   6   2   5      214.51      218.21      1.66 o 
   7   2   5       30.85       32.11      0.52 o 
   0   3   5      528.52      522.65      3.49 o 
   1   3   5      456.14      480.05      2.78 o 
   2   3   5       61.43       66.93      0.45 o 
   3   3   5       69.67       77.70      0.46 o 
   4   3   5       75.12       78.06      0.51 o 
   5   3   5       53.49       55.73      0.65 o 
   6   3   5       15.95       15.77      0.39 o 
   7   3   5        4.32        4.13      0.30 o 
   0   4   5       30.09       31.85      0.47 o 
   1   4   5       86.20       85.73      0.61 o 
   2   4   5      238.39      238.95      1.30 o 
   3   4   5      177.35      169.10      0.98 o 
   4   4   5       45.14       45.62      0.39 o 
   5   4   5       28.75       29.76      0.45 o 
   6   4   5       24.89       23.12      0.45 o 
   0   5   5        4.15        4.21      0.66 o 
   1   5   5      177.21      176.35      1.13 o 
   2   5   5      516.33      527.16      3.09 o 
   3   5   5       21.39       19.77      0.28 o 
   4   5   5       22.93       24.29      0.32 o 
   5   5   5       12.62       13.54      0.31 o 
   6   5   5       10.56       12.00      0.54 o 
   0   6   5      205.48      203.75      1.84 o 
   1   6   5       90.20       80.90      0.87 o 
   2   6   5        4.30        4.47      0.24 o 
   3   6   5       46.96       47.46      0.49 o 
   4   6   5        7.21        7.53      0.29 o 
   5   6   5       11.10       10.68      0.72 o 
   0   7   5       16.58       11.64      0.43 o 
   1   7   5        2.95        2.05      0.18 o 
   2   7   5       11.09       14.75      0.44 o 
   3   7   5        1.88        2.37      0.30 o 
   4   7   5        6.82        6.96      0.35 o 
   0   8   5        1.61        0.63      0.32 o 
   1   8   5       24.84       25.82      0.40 o 
   2   8   5        0.58        0.95      0.25 o 
   1   0   6     2911.33     2692.39     41.42 o 
   2   0   6      717.10      750.17      6.21 o 
   3   0   6       36.78       27.46      0.57 o 
   4   0   6       15.86       12.78      0.28 o 
   5   0   6       10.01       10.23      0.31 o 
   6   0   6        3.73        3.75      0.27 o 
   7   0   6        4.57        5.32      0.28 o 
   0   1   6     2089.72     1994.43     11.17 o 
   1   1   6      559.87      566.21      1.98 o 
   2   1   6     1346.00     1383.86      6.24 o 
   3   1   6      349.82      369.81      2.16 o 
   4   1   6      205.61      200.88      1.24 o 
   5   1   6      107.84       96.38      0.82 o 
   6   1   6       95.35       92.95      0.74 o 
   7   1   6       51.00       52.67      0.65 o 
   0   2   6     1731.33     1750.58     10.25 o 
   1   2   6      712.10      747.31      3.06 o 
   2   2   6      290.34      300.13      1.58 o 
   3   2   6      522.38      562.59      3.24 o 
   4   2   6      132.94      143.86      0.86 o 
   5   2   6      207.75      195.70      1.25 o 
   6   2   6       83.49       76.05      0.76 o 
   7   2   6        0.58        0.90      0.25 o 
   0   3   6     1238.35     1265.09      7.53 o 
   1   3   6       45.51       42.39      0.37 o 
   2   3   6      111.08      112.65      0.87 o 
   3   3   6       45.37       53.72      0.40 o 
   4   3   6       68.76       72.09      0.59 o 
   5   3   6       78.64       71.15      0.60 o 
   6   3   6        4.17        2.58      0.26 o 
   7   3   6       19.40       22.59      0.48 o 
   0   4   6        2.33        1.41      0.13 o 
   1   4   6      292.25      305.53      1.83 o 
   2   4   6      146.24      147.13      0.83 o 
   3   4   6       87.69       85.64      0.57 o 
   4   4   6        0.23        0.33      0.14 o 
   5   4   6       13.02       13.76      0.32 o 
   6   4   6       53.85       51.69      0.64 o 
   0   5   6        4.15        2.87      0.25 o 
   1   5   6       19.20       24.34      0.31 o 
   2   5   6      222.54      232.97      1.47 o 
   3   5   6       46.03       44.02      0.45 o 
   4   5   6      109.89      109.85      0.73 o 
   5   5   6        1.06        0.90      0.24 o 
   6   5   6       28.70       28.42      0.67 o 
   0   6   6       46.46       44.10      0.63 o 
   1   6   6        2.16        2.01      0.17 o 
   2   6   6       19.89       17.22      0.52 o 
   3   6   6        8.41        8.96      0.30 o 
   4   6   6        0.20        0.09      0.20 o 
   5   6   6        7.66        8.68      0.44 o 
   0   7   6        0.36        0.20      0.25 o 
   1   7   6        6.62        6.35      0.24 o 
   2   7   6       17.66       16.57      0.39 o 
   3   7   6       13.61       14.75      0.40 o 
   4   7   6        0.25       -0.01      0.26 o 
   0   8   6        7.43        6.24      0.44 o 
   1   8   6       12.75       12.30      0.33 o 
   2   8   6        9.48        9.92      0.39 o 
   1   0   7      146.25      155.20      1.03 o 
   2   0   7       10.03       15.01      0.33 o 
   3   0   7     1778.93     1825.70     18.55 o 
   4   0   7       84.47       93.73      0.73 o 
   5   0   7      130.43      125.05      1.18 o 
   6   0   7        4.76        3.57      0.27 o 
   7   0   7       58.53       54.93      0.61 o 
   0   1   7     2626.57     2443.26     30.61 o 
   1   1   7     1072.53     1058.89      4.34 o 
   2   1   7       47.63       48.56      0.31 o 
   3   1   7      598.67      621.26      3.57 o 
   4   1   7      177.14      182.53      1.19 o 
   5   1   7       60.60       56.82      0.60 o 
   6   1   7       18.37       19.45      0.35 o 
   7   1   7        7.66        7.54      0.34 o 
   0   2   7      111.01      117.01      0.72 o 
   1   2   7      879.50      914.84      3.74 o 
   2   2   7      531.68      561.25      2.88 o 
   3   2   7       44.00       51.14      0.57 o 
   4   2   7        2.73        1.81      0.16 o 
   5   2   7      132.70      139.87      0.86 o 
   6   2   7       63.81       62.56      0.69 o 
   7   2   7       10.70       12.23      0.57 o 
   0   3   7       66.28       78.09      0.53 o 
   1   3   7      313.12      317.16      1.51 o 
   2   3   7      347.13      332.75      1.75 o 
   3   3   7       84.30       79.66      0.53 o 
   4   3   7       24.90       22.71      0.42 o 
   5   3   7       50.75       47.86      0.48 o 
   6   3   7       21.67       22.48      0.45 o 
   7   3   7       15.84       16.47      0.45 o 
   0   4   7        0.77        1.23      0.16 o 
   1   4   7       32.14       34.56      0.36 o 
   2   4   7      107.18      102.84      0.75 o 
   3   4   7       96.72       92.62      0.61 o 
   4   4   7        4.12        4.10      0.19 o 
   5   4   7       89.13       89.02      0.73 o 
   6   4   7       18.94       17.40      0.44 o 
   0   5   7       84.44       86.52      0.91 o 
   1   5   7      120.33      120.79      0.84 o 
   2   5   7       31.89       31.09      0.45 o 
   3   5   7      224.81      230.85      1.48 o 
   4   5   7       63.28       65.65      0.70 o 
   5   5   7        2.75        3.07      0.23 o 
   6   5   7        9.48        9.29      0.40 o 
   0   6   7       99.87       97.88      1.67 o 
   1   6   7      107.02      112.36      0.94 o 
   2   6   7       24.89       23.83      0.36 o 
   3   6   7       37.69       37.23      0.44 o 
   4   6   7        0.24        0.07      0.20 o 
   5   6   7       17.24       18.12      0.45 o 
   0   7   7        6.39        6.24      0.33 o 
   1   7   7        4.46        4.65      0.21 o 
   2   7   7        5.09        6.36      0.30 o 
   3   7   7        4.63        5.40      0.36 o 
   0   8   7       10.32       12.58      0.46 o 
   1   8   7        4.49        3.73      0.25 o 
   0   0   8     1519.35     1500.07      8.60 o 
   1   0   8      364.00      382.91      2.20 o 
   2   0   8        1.18        3.85      0.12 o 
   3   0   8        7.00        4.93      0.19 o 
   4   0   8      273.33      265.33      1.81 o 
   5   0   8       83.52       78.70      0.82 o 
   6   0   8       37.03       36.45      0.57 o 
   7   0   8       12.24       11.04      0.45 o 
   1   1   8      253.78      265.12      1.10 o 
   2   1   8       76.40       72.08      0.46 o 
   3   1   8      479.70      507.28      2.94 o 
   4   1   8      113.32      103.80      1.01 o 
   5   1   8       26.90       29.12      0.43 o 
   6   1   8       22.71       23.32      0.44 o 
   7   1   8        3.75        3.27      0.44 o 
   0   2   8       83.94      109.09      1.74 o 
   1   2   8      119.47      121.97      0.58 o 
   2   2   8      590.94      614.02      2.65 o 
   3   2   8      164.47      192.36      1.21 o 
   4   2   8      116.58      129.70      0.89 o 
   5   2   8      182.94      158.63      0.96 o 
   6   2   8       11.17        7.81      0.36 o 
   7   2   8       34.04       36.75      0.57 o 
   0   3   8      416.02      434.30      2.50 o 
   1   3   8       41.79       39.71      0.26 o 
   2   3   8      804.57      840.43      4.01 o 
   3   3   8       41.14       41.63      0.40 o 
   4   3   8      132.90      122.14      0.87 o 
   5   3   8       30.83       31.87      0.40 o 
   6   3   8       21.46       25.56      0.49 o 
   7   3   8        2.13        2.70      0.39 o 
   0   4   8       53.09       66.94      0.73 o 
   1   4   8      115.17      112.05      0.78 o 
   2   4   8       12.81       11.79      0.28 o 
   3   4   8       98.37       91.99      0.62 o 
   4   4   8       46.49       42.24      0.45 o 
   5   4   8       51.34       50.28      0.52 o 
   6   4   8        9.67        9.59      0.39 o 
   0   5   8        7.97        7.72      0.53 o 
   1   5   8        1.80        1.36      0.26 o 
   2   5   8      120.69      119.30      0.86 o 
   3   5   8        6.83        6.25      0.31 o 
   4   5   8       37.49       35.59      0.43 o 
   5   5   8       18.37       18.93      0.37 o 
   0   6   8       94.86       93.78      1.01 o 
   1   6   8       50.42       50.95      0.69 o 
   2   6   8       31.37       29.93      0.62 o 
   3   6   8       18.03       15.43      0.33 o 
   4   6   8        5.47        6.82      0.27 o 
   5   6   8       22.16       27.72      0.52 o 
   0   7   8       11.24        8.39      0.40 o 
   1   7   8        1.17        1.71      0.19 o 
   2   7   8        8.45       11.49      0.95 o 
   3   7   8        7.99        8.56      0.43 o 
   0   8   8       23.05       22.92      0.55 o 
   1   8   8        2.20        3.75      0.28 o 
   1   0   9     1278.51     1318.93     13.24 o 
   2   0   9       19.24       18.90      0.21 o 
   3   0   9      169.93      152.17      1.04 o 
   4   0   9       14.07       17.05      0.18 o 
   5   0   9        1.17        1.60      0.22 o 
   6   0   9       24.74       21.45      0.72 o 
   7   0   9        3.86        3.24      0.32 o 
   0   1   9      702.79      735.94      4.30 o 
   1   1   9     1306.16     1298.04      4.97 o 
   2   1   9      207.55      202.89      1.11 o 
   3   1   9      465.36      471.31      2.22 o 
   4   1   9        3.72        4.47      0.18 o 
   5   1   9      102.78       96.37      0.86 o 
   6   1   9       57.54       57.68      0.65 o 
   7   1   9        8.35        8.57      0.50 o 
   0   2   9        1.75        1.61      0.21 o 
   1   2   9      130.22      131.77      0.76 o 
   2   2   9       22.18       16.91      0.16 o 
   3   2   9      100.05      107.38      0.76 o 
   4   2   9       11.00        8.84      0.26 o 
   5   2   9       14.21       14.15      0.30 o 
   6   2   9       11.84       10.14      0.38 o 
   7   2   9        1.96        2.48      0.30 o 
   0   3   9       66.19       64.81      0.43 o 
   1   3   9      143.74      140.04      0.74 o 
   2   3   9       27.81       29.19      0.44 o 
   3   3   9      436.53      439.65      2.11 o 
   4   3   9      140.64      129.57      0.92 o 
   5   3   9      210.93      209.33      1.55 o 
   6   3   9       12.40       13.84      0.41 o 
   0   4   9     1122.12     1111.77      7.37 o 
   1   4   9       44.78       37.09      0.95 o 
   2   4   9      182.22      176.06      1.83 o 
   3   4   9       17.01       15.17      0.26 o 
   4   4   9       74.04       76.85      0.64 o 
   5   4   9        8.70       12.64      0.33 o 
   6   4   9        4.80        5.60      0.32 o 
   0   5   9       14.81       10.94      0.47 o 
   1   5   9       52.66       57.87      0.43 o 
   2   5   9       81.94       81.12      0.66 o 
   3   5   9       14.96       17.41      0.33 o 
   4   5   9        1.32        1.30      0.24 o 
   5   5   9       61.49       61.05      0.71 o 
   0   6   9       39.78       40.43      0.61 o 
   1   6   9        5.82        3.12      0.18 o 
   2   6   9       10.75       11.59      0.30 o 
   3   6   9        7.36        7.15      0.30 o 
   4   6   9        3.55        3.00      0.27 o 
   0   7   9        5.12        4.20      0.31 o 
   1   7   9        0.27        0.10      0.22 o 
   2   7   9       15.10       15.06      0.41 o 
   3   7   9        4.64        5.33      0.29 o 
   0   0  10     1239.33     1314.17      8.71 o 
   1   0  10      908.08      911.87      6.18 o 
   2   0  10       67.11       67.46      0.53 o 
   3   0  10      210.44      214.40      1.28 o 
   4   0  10      441.81      461.19      4.40 o 
   5   0  10       16.32       16.82      0.42 o 
   6   0  10       23.97       20.46      0.48 o 
   7   0  10        0.85        2.24      0.30 o 
   0   1  10      266.66      273.56      1.87 o 
   1   1  10      309.23      331.15      1.51 o 
   2   1  10      148.55      150.53      0.86 o 
   3   1  10      249.76      231.64      1.27 o 
   4   1  10      136.11      135.24      0.93 o 
   5   1  10      145.19      136.50      1.12 o 
   6   1  10       26.69       29.53      0.63 o 
   7   1  10       16.85       17.37      0.38 o 
   0   2  10       73.15       76.24      0.62 o 
   1   2  10      380.60      368.46      1.93 o 
   2   2  10      228.75      236.81      1.16 o 
   3   2  10      112.70      106.45      0.77 o 
   4   2  10       40.22       36.21      0.50 o 
   5   2  10       20.74       22.90      0.35 o 
   6   2  10        3.45        3.68      0.24 o 
   7   2  10       11.60       12.19      0.42 o 
   0   3  10      491.62      475.88      2.76 o 
   1   3  10       57.58       58.79      0.79 o 
   2   3  10       23.10       30.22      0.29 o 
   3   3  10       52.98       46.23      0.35 o 
   4   3  10       29.01       29.67      0.35 o 
   5   3  10       54.01       51.09      0.56 o 
   6   3  10       13.50       15.62      0.49 o 
   0   4  10      463.02      457.22      3.08 o 
   1   4  10       44.81       47.26      0.36 o 
   2   4  10      263.14      260.57      1.62 o 
   3   4  10      141.30      134.93      0.83 o 
   4   4  10       47.42       41.37      0.48 o 
   5   4  10       42.10       42.96      0.49 o 
   6   4  10        0.53        0.24      0.27 o 
   0   5  10      150.23      155.22      1.16 o 
   1   5  10       42.57       45.30      0.38 o 
   2   5  10       27.31       27.67      0.38 o 
   3   5  10      121.69      120.01      0.88 o 
   4   5  10        0.18        0.55      0.23 o 
   5   5  10        1.74        2.43      0.28 o 
   0   6  10       29.37       29.30      0.57 o 
   1   6  10        4.91        5.29      0.23 o 
   2   6  10        3.99        3.43      0.22 o 
   3   6  10       12.11       10.43      0.32 o 
   4   6  10        2.97        5.40      0.31 o 
   0   7  10       34.92       36.68      0.63 o 
   1   7  10       11.40       10.39      0.30 o 
   2   7  10        2.61        2.11      0.27 o 
   3   7  10        2.15        2.08      0.27 o 
   1   0  11       41.14       40.16      0.66 o 
   2   0  11      421.85      419.68      2.83 o 
   3   0  11        9.88       12.57      0.22 o 
   4   0  11       68.45       72.14      0.62 o 
   5   0  11      380.83      381.71      3.62 o 
   6   0  11       13.57       16.11      0.45 o 
   7   0  11        1.12        0.51      0.29 o 
   0   1  11      212.51      208.07      1.45 o 
   1   1  11        0.68        0.36      0.07 o 
   2   1  11      158.77      151.02      0.87 o 
   3   1  11      177.23      182.49      1.04 o 
   4   1  11      176.23      177.66      1.16 o 
   5   1  11       22.18       22.47      0.43 o 
   6   1  11       13.47       13.02      0.38 o 
   7   1  11        9.63        9.79      0.54 o 
   0   2  11      391.95      392.73      2.65 o 
   1   2  11        2.59        3.01      0.19 o 
   2   2  11       26.67       24.77      0.20 o 
   3   2  11       28.35       26.99      0.35 o 
   4   2  11       32.21       30.52      0.39 o 
   5   2  11       69.83       70.20      0.66 o 
   6   2  11       22.81       24.95      0.56 o 
   0   3  11      617.82      603.51      4.00 o 
   1   3  11      145.11      154.67      0.89 o 
   2   3  11      190.95      193.68      0.98 o 
   3   3  11      231.28      221.32      1.41 o 
   4   3  11        4.90        5.79      0.22 o 
   5   3  11      111.24      125.04      1.00 o 
   6   3  11       16.33       16.89      0.45 o 
   0   4  11      421.53      370.78      2.54 o 
   1   4  11      179.76      174.99      1.00 o 
   2   4  11       73.47       76.99      0.62 o 
   3   4  11       48.33       46.47      0.56 o 
   4   4  11       69.58       76.30      0.68 o 
   5   4  11       95.41       97.32      0.84 o 
   6   4  11       20.74       23.43      0.50 o 
   0   5  11        0.00        0.46      0.17 o 
   1   5  11        2.39        1.96      0.16 o 
   2   5  11       16.21       14.09      0.35 o 
   3   5  11        3.57        4.66      0.24 o 
   4   5  11        2.96        2.57      0.26 o 
   5   5  11       28.83       29.59      0.52 o 
   0   6  11        0.68        0.47      0.57 o 
   1   6  11        1.26        1.22      0.18 o 
   2   6  11       24.04       25.44      0.39 o 
   3   6  11       16.57       17.34      0.35 o 
   4   6  11        4.54        4.38      0.35 o 
   0   7  11        0.00       -0.12      0.34 o 
   1   7  11        2.84        2.95      0.21 o 
   2   7  11        8.53        7.96      0.37 o 
   0   0  12     1930.66     1928.21     13.89 o 
   1   0  12      117.69      120.35      0.91 o 
   2   0  12       40.26       36.61      0.40 o 
   3   0  12      453.50      458.87      3.09 o 
   4   0  12      181.46      178.40      1.31 o 
   5   0  12      235.38      223.97      3.87 o 
   6   0  12        0.56        0.93      0.28 o 
   7   0  12        7.83        7.71      0.64 o 
   0   1  12       17.34       11.70      0.25 o 
   1   1  12      301.24      301.92      1.34 o 
   2   1  12      234.71      243.18      1.10 o 
   3   1  12      433.97      432.55      2.28 o 
   4   1  12       17.77       15.53      0.30 o 
   5   1  12       22.03       23.30      0.44 o 
   6   1  12       67.70       64.50      0.84 o 
   0   2  12      110.75      114.98      0.89 o 
   1   2  12      178.19      191.11      1.10 o 
   2   2  12       53.73       49.27      0.39 o 
   3   2  12       58.86       55.60      0.50 o 
   4   2  12       19.94       19.81      0.34 o 
   5   2  12        4.77        5.96      0.24 o 
   6   2  12        3.90        3.13      0.24 o 
   0   3  12       26.73       21.75      0.46 o 
   1   3  12       19.83       18.72      0.28 o 
   2   3  12      285.25      277.04      1.51 o 
   3   3  12      128.14      123.56      0.89 o 
   4   3  12       10.12        9.02      0.26 o 
   5   3  12       14.37       18.71      0.33 o 
   6   3  12        5.28        5.70      0.32 o 
   0   4  12      174.16      159.87      1.21 o 
   1   4  12      203.01      197.19      1.25 o 
   2   4  12       34.36       34.44      0.41 o 
   3   4  12      169.15      162.13      1.10 o 
   4   4  12       28.55       24.84      0.46 o 
   5   4  12        1.13        0.94      0.21 o 
   0   5  12        1.59        2.44      0.20 o 
   1   5  12       29.59       31.91      0.34 o 
   2   5  12        7.45        8.14      0.38 o 
   3   5  12        2.05        2.85      0.21 o 
   4   5  12       14.47       14.30      0.41 o 
   5   5  12       51.92       49.87      0.66 o 
   0   6  12      238.28      232.04      2.22 o 
   1   6  12        6.38        7.26      0.27 o 
   2   6  12       36.97       35.53      0.78 o 
   3   6  12        3.89        3.91      0.24 o 
   4   6  12       21.19       22.66      0.50 o 
   0   7  12       21.71       17.51      0.49 o 
   1   7  12        1.49        0.86      0.26 o 
   2   7  12       12.62       13.66      0.42 o 
   1   0  13      139.47      136.92      1.26 o 
   2   0  13      182.71      194.64      1.41 o 
   3   0  13      286.09      299.76      2.61 o 
   4   0  13      303.51      318.29      2.43 o 
   5   0  13       16.96       15.27      0.85 o 
   6   0  13       10.05       10.69      0.44 o 
   0   1  13       13.71       13.80      0.28 o 
   1   1  13      375.07      374.00      1.79 o 
   2   1  13      102.89      106.26      0.55 o 
   3   1  13      464.09      467.27      2.23 o 
   4   1  13       26.09       27.57      0.37 o 
   5   1  13       25.65       25.04      0.46 o 
   6   1  13        1.61        1.73      0.27 o 
   0   2  13       26.79       32.22      0.40 o 
   1   2  13      231.81      227.54      1.27 o 
   2   2  13      161.75      164.76      0.95 o 
   3   2  13        2.80        3.20      0.27 o 
   4   2  13       25.77       28.80      0.40 o 
   5   2  13      114.79      123.38      0.92 o 
   6   2  13        5.97        6.64      0.33 o 
   0   3  13       66.28       63.66      0.81 o 
   1   3  13      155.46      149.72      0.80 o 
   2   3  13      117.23      120.62      0.74 o 
   3   3  13       25.72       23.30      0.34 o 
   4   3  13       15.24       16.38      0.33 o 
   5   3  13       77.12       78.08      0.62 o 
   6   3  13       20.75       21.98      0.49 o 
   0   4  13        0.18        0.23      0.18 o 
   1   4  13       29.55       30.41      0.28 o 
   2   4  13       22.93       23.90      0.36 o 
   3   4  13       44.48       41.48      0.55 o 
   4   4  13       10.14        9.81      0.37 o 
   5   4  13      157.02      156.37      1.33 o 
   0   5  13       13.57       13.48      0.34 o 
   1   5  13      132.24      128.15      0.81 o 
   2   5  13       21.47       21.10      0.37 o 
   3   5  13       16.06       14.85      0.41 o 
   4   5  13        4.30        3.36      0.29 o 
   0   6  13        1.56        1.74      0.38 o 
   1   6  13       10.33       11.04      0.30 o 
   2   6  13        2.77        3.10      0.23 o 
   3   6  13        4.78        4.57      0.30 o 
   0   7  13       13.22       16.40      0.52 o 
   1   7  13        2.81        2.86      0.33 o 
   0   0  14       90.77       88.62      1.31 o 
   1   0  14       35.13       43.11      0.46 o 
   2   0  14      304.41      301.43      2.10 o 
   3   0  14      322.13      299.02      2.10 o 
   4   0  14        0.44        0.23      0.18 o 
   5   0  14        7.25        7.10      0.49 o 
   6   0  14       16.45       13.50      0.45 o 
   0   1  14      126.95      138.84      1.05 o 
   1   1  14       29.88       31.02      0.38 o 
   2   1  14      357.21      359.14      1.75 o 
   3   1  14       66.02       65.25      0.48 o 
   4   1  14       24.80       24.30      0.29 o 
   5   1  14        3.59        4.51      0.27 o 
   6   1  14       19.21       18.65      0.51 o 
   0   2  14      162.68      160.62      1.21 o 
   1   2  14        2.11        1.26      0.12 o 
   2   2  14      325.95      323.44      1.57 o 
   3   2  14      270.44      282.84      1.55 o 
   4   2  14      104.32       96.16      0.76 o 
   5   2  14        3.30        5.65      0.26 o 
   6   2  14       13.38       15.05      0.45 o 
   0   3  14      204.65      178.97      1.33 o 
   1   3  14       44.63       43.08      0.33 o 
   2   3  14       18.19       17.33      0.25 o 
   3   3  14      201.74      199.20      1.61 o 
   4   3  14        2.57        2.97      0.24 o 
   5   3  14        0.47        0.69      0.19 o 
   0   4  14        1.96        2.81      0.22 o 
   1   4  14        6.83        7.98      0.20 o 
   2   4  14       91.90       91.82      0.65 o 
   3   4  14       26.04       26.12      0.47 o 
   4   4  14       10.67       12.59      0.39 o 
   5   4  14       20.29       21.57      0.51 o 
   0   5  14      128.30      119.82      1.24 o 
   1   5  14       16.55       23.50      0.44 o 
   2   5  14       14.22       14.27      0.33 o 
   3   5  14       20.18       18.97      0.78 o 
   4   5  14        2.81        3.45      0.28 o 
   0   6  14       15.00       12.62      0.46 o 
   1   6  14       11.24       10.25      0.30 o 
   2   6  14        4.38        4.92      0.25 o 
   3   6  14        5.02        4.82      0.31 o 
   0   7  14        3.91        2.54      0.33 o 
   1   0  15      106.56       98.32      0.81 o 
   2   0  15       92.88       92.35      0.79 o 
   3   0  15        1.68        3.00      0.22 o 
   4   0  15        6.25        5.96      0.28 o 
   5   0  15       10.02        9.19      0.40 o 
   6   0  15        2.86        2.96      0.31 o 
   0   1  15      134.79      130.83      1.00 o 
   1   1  15       79.68       88.34      0.71 o 
   2   1  15      424.47      422.84      2.04 o 
   3   1  15       36.82       38.63      0.36 o 
   4   1  15       31.05       29.25      0.52 o 
   5   1  15       24.55       25.55      0.47 o 
   6   1  15        3.47        3.18      0.39 o 
   0   2  15       81.60       84.34      0.73 o 
   1   2  15      173.65      169.40      0.89 o 
   2   2  15       34.41       36.52      0.30 o 
   3   2  15        9.22        8.41      0.25 o 
   4   2  15       58.21       61.26      0.57 o 
   5   2  15       21.78       21.45      0.38 o 
   6   2  15        5.08        5.72      0.33 o 
   0   3  15        1.36        1.61      0.20 o 
   1   3  15       46.73       48.85      0.38 o 
   2   3  15       44.88       43.41      0.33 o 
   3   3  15       23.37       24.16      0.45 o 
   4   3  15       27.78       24.30      0.38 o 
   5   3  15       63.57       64.69      1.14 o 
   0   4  15      150.11      163.94      1.27 o 
   1   4  15      111.93      114.95      0.63 o 
   2   4  15       79.23       70.97      0.55 o 
   3   4  15        8.52        7.87      0.30 o 
   4   4  15       17.30       14.85      0.41 o 
   5   4  15       15.80       17.89      0.45 o 
   0   5  15      164.71      160.73      2.05 o 
   1   5  15        0.23        0.52      0.19 o 
   2   5  15       23.69       25.88      0.50 o 
   3   5  15        5.75        4.45      0.33 o 
   4   5  15       10.71       11.36      0.42 o 
   0   6  15       31.97       29.74      0.60 o 
   1   6  15        0.80        1.85      0.21 o 
   2   6  15        6.24        5.39      0.30 o 
   0   0  16      101.78      121.52      1.69 o 
   1   0  16        1.39        1.75      0.19 o 
   2   0  16      108.95       98.03      0.84 o 
   3   0  16       21.27       19.76      0.38 o 
   4   0  16       98.55       98.21      1.03 o 
   5   0  16       14.73       17.54      0.49 o 
   6   0  16        2.09        1.91      0.31 o 
   0   1  16        0.12        0.04      0.17 o 
   1   1  16        8.60        7.12      0.22 o 
   2   1  16      128.96      134.74      0.75 o 
   3   1  16      204.26      209.30      1.20 o 
   4   1  16       50.27       53.24      0.46 o 
   5   1  16        0.60        0.27      0.24 o 
   6   1  16       18.50       20.53      0.48 o 
   0   2  16      107.78      101.48      0.85 o 
   1   2  16       40.04       42.08      0.34 o 
   2   2  16      305.95      304.96      2.20 o 
   3   2  16       64.73       63.73      0.43 o 
   4   2  16       15.68       13.79      0.33 o 
   5   2  16       12.05       12.07      0.34 o 
   0   3  16        4.43        6.63      0.31 o 
   1   3  16       17.44       13.31      0.26 o 
   2   3  16       19.64       19.18      0.25 o 
   3   3  16        0.67        0.31      0.23 o 
   4   3  16        0.46        0.20      0.23 o 
   5   3  16       23.90       29.77      0.45 o 
   0   4  16        0.68        0.98      0.28 o 
   1   4  16       24.39       22.77      0.32 o 
   2   4  16        6.60        7.93      0.31 o 
   3   4  16       16.91       19.53      0.39 o 
   4   4  16       10.75       10.68      0.40 o 
   0   5  16        1.92        1.17      0.47 o 
   1   5  16        7.10        6.49      0.23 o 
   2   5  16       16.28       20.86      0.37 o 
   3   5  16       10.28        9.55      0.37 o 
   0   6  16        8.39        5.80      0.76 o 
   1   6  16       14.79       14.15      0.34 o 
   2   6  16        7.57        8.67      0.46 o 
   1   0  17        3.74        2.44      0.23 o 
   2   0  17        4.15        5.14      0.24 o 
   3   0  17        7.95        9.44      0.32 o 
   4   0  17       40.27       40.54      0.51 o 
   5   0  17        2.86        2.03      0.30 o 
   0   1  17      201.69      195.47      1.42 o 
   1   1  17       62.10       63.35      0.48 o 
   2   1  17       52.95       54.20      0.40 o 
   3   1  17       43.75       46.84      0.42 o 
   4   1  17        4.77        5.56      0.21 o 
   5   1  17        6.02        4.51      0.29 o 
   0   2  17        6.72        7.06      0.30 o 
   1   2  17      153.66      158.06      0.95 o 
   2   2  17        8.10        8.27      0.24 o 
   3   2  17       30.72       28.73      0.49 o 
   4   2  17        4.54        3.71      0.23 o 
   5   2  17       25.76       27.26      0.59 o 
   0   3  17      163.62      169.26      1.30 o 
   1   3  17        8.04        6.70      0.21 o 
   2   3  17        1.51        1.45      0.14 o 
   3   3  17       17.57       15.52      0.40 o 
   4   3  17        1.13        0.77      0.25 o 
   5   3  17       25.14       29.54      0.53 o 
   0   4  17      102.12       98.88      0.76 o 
   1   4  17        5.34        5.67      0.21 o 
   2   4  17       15.16       13.55      0.33 o 
   3   4  17        7.70        7.68      0.32 o 
   4   4  17        9.66        7.99      0.37 o 
   0   5  17       15.22       16.47      0.49 o 
   1   5  17       14.95       13.62      0.29 o 
   2   5  17        9.52       10.78      0.39 o 
   3   5  17        1.91        1.19      0.27 o 
   0   6  17        0.58        0.77      0.31 o 
   1   6  17       22.42       21.13      0.38 o 
   0   0  18       44.67       38.83      0.85 o 
   1   0  18        1.77        2.90      0.27 o 
   2   0  18        1.50        0.42      0.20 o 
   3   0  18       11.36       11.01      0.39 o 
   4   0  18        1.10        1.07      0.26 o 
   5   0  18        3.55        2.07      0.33 o 
   0   1  18       30.46       24.38      0.49 o 
   1   1  18       21.74       19.55      0.29 o 
   2   1  18       45.28       45.14      0.41 o 
   3   1  18       63.72       60.48      0.50 o 
   4   1  18       41.68       43.73      0.42 o 
   5   1  18        8.29        7.81      0.36 o 
   0   2  18       27.19       25.70      0.40 o 
   1   2  18       66.26       64.13      0.51 o 
   2   2  18       28.99       28.13      0.33 o 
   3   2  18       15.37       15.56      0.31 o 
   4   2  18        7.34        6.50      0.32 o 
   5   2  18       27.26       28.88      0.52 o 
   0   3  18       41.15       39.31      0.70 o 
   1   3  18       13.39       12.97      0.26 o 
   2   3  18       16.15       22.34      0.28 o 
   3   3  18        1.82        1.56      0.26 o 
   4   3  18        3.48        3.51      0.28 o 
   0   4  18       13.12       17.00      0.34 o 
   1   4  18       16.73       16.00      0.25 o 
   2   4  18       21.86       21.20      0.40 o 
   3   4  18        0.06        0.06      0.21 o 
   4   4  18        1.43        0.93      0.24 o 
   0   5  18        2.14        2.29      0.87 o 
   1   5  18       13.41       14.91      0.30 o 
   2   5  18       11.61       12.24      0.40 o 
   1   0  19       53.71       54.43      0.75 o 
   2   0  19       13.14       13.51      0.34 o 
   3   0  19      116.39      117.90      1.01 o 
   4   0  19        2.78        1.95      0.23 o 
   5   0  19       26.95       25.26      0.74 o 
   0   1  19        1.43        1.19      0.25 o 
   1   1  19       38.71       38.90      0.38 o 
   2   1  19       47.26       43.03      0.41 o 
   3   1  19       10.13        8.99      0.32 o 
   4   1  19        7.32        8.08      0.27 o 
   5   1  19       21.09       23.45      0.91 o 
   0   2  19       43.63       45.05      0.91 o 
   1   2  19        0.43        0.20      0.17 o 
   2   2  19        1.66        3.08      0.18 o 
   3   2  19       29.39       29.93      0.40 o 
   4   2  19        6.65        7.82      0.37 o 
   0   3  19       33.89       28.70      0.53 o 
   1   3  19        3.91        3.36      0.19 o 
   2   3  19       24.26       22.64      0.36 o 
   3   3  19        0.49       -0.04      0.24 o 
   4   3  19       14.69       15.10      0.42 o 
   0   4  19        4.08        3.49      0.22 o 
   1   4  19        4.07        3.14      0.20 o 
   2   4  19        3.67        3.18      0.25 o 
   3   4  19        7.38        8.22      0.33 o 
   0   5  19       10.67       10.39      0.66 o 
   1   5  19       14.65       16.83      0.36 o 
   2   5  19       10.68        9.91      0.38 o 
   0   0  20       82.59       74.95      1.31 o 
   1   0  20       39.98       33.65      0.60 o 
   2   0  20      124.16      125.94      1.30 o 
   3   0  20       80.57       90.39      0.84 o 
   4   0  20        1.16        0.90      0.29 o 
   0   1  20        2.40        1.67      0.27 o 
   1   1  20        1.93        2.14      0.20 o 
   2   1  20       12.11       12.47      0.31 o 
   3   1  20       35.89       39.19      0.41 o 
   4   1  20        9.18        9.12      0.31 o 
   0   2  20       34.99       29.70      0.57 o 
   1   2  20        3.84        5.34      0.20 o 
   2   2  20       22.16       25.29      0.34 o 
   3   2  20       15.75       14.99      0.42 o 
   4   2  20       13.36       14.90      0.43 o 
   0   3  20       26.81       24.43      0.54 o 
   1   3  20        5.40        7.05      0.30 o 
   2   3  20       22.08       20.84      0.48 o 
   3   3  20        4.50        4.58      0.31 o 
   0   4  20        1.54        0.92      0.21 o 
   1   4  20        8.78        8.77      0.29 o 
   2   4  20       15.32       15.24      0.31 o 
   0   5  20       43.86       44.96      0.80 o 
   1   0  21        5.30        4.76      0.33 o 
   2   0  21       29.37       31.96      1.04 o 
   3   0  21        3.02        3.69      0.33 o 
   4   0  21        0.03       -0.16      0.28 o 
   0   1  21        0.38        0.59      0.30 o 
   1   1  21       14.18       13.58      0.33 o 
   2   1  21        3.57        4.04      0.25 o 
   3   1  21       23.50       23.94      0.34 o 
   4   1  21        5.87        6.74      0.31 o 
   0   2  21       52.07       53.82      0.78 o 
   1   2  21       10.97        8.38      0.29 o 
   2   2  21       38.40       40.30      0.41 o 
   3   2  21        7.12        7.48      0.29 o 
   0   3  21        3.43        3.62      0.33 o 
   1   3  21       20.90       21.82      0.34 o 
   2   3  21        4.04        3.58      0.24 o 
   3   3  21       19.29       18.88      0.84 o 
   0   4  21        5.90        6.99      0.39 o 
   1   4  21        2.90        2.64      0.21 o 
   0   0  22       15.45       18.46      0.72 o 
   1   0  22       11.97       12.08      0.45 o 
   2   0  22       54.26       61.11      0.85 o 
   3   0  22       34.31       36.84      0.69 o 
   0   1  22       19.91       17.02      0.49 o 
   1   1  22       13.45       13.97      0.33 o 
   2   1  22       96.55       97.87      0.80 o 
   3   1  22       42.11       42.12      0.49 o 
   0   2  22        3.08        2.66      0.36 o 
   1   2  22        7.75        9.67      0.36 o 
   2   2  22       15.21       15.63      0.32 o 
   3   2  22        1.20        1.36      0.22 o 
   0   3  22        5.59        4.41      0.34 o 
   1   3  22        4.88        5.73      0.25 o 
   2   3  22        8.42        9.99      0.34 o 
   1   0  23        0.58        0.06      0.28 o 
   2   0  23        0.01        0.98      0.36 o 
   0   1  23       22.29       24.41      0.57 o 
   1   1  23       14.58       13.79      0.34 o 
   2   1  23        6.09        5.69      0.26 o 
   0   2  23       29.60       26.79      0.58 o 
   1   2  23        8.17        7.39      0.29 o 
   2   2  23        6.17        6.79      0.28 o 
   0   3  23       15.40       16.22      0.95 o 
   0   0  24       20.94       19.52      0.80 o 
   1   0  24       53.92       55.33      0.82 o 
   0   1  24       36.73       39.53      0.72 o 
   1   1  24        1.65        1.78      0.23 o 
   0   2  24        6.19        5.62      0.53 o 
                                                 
